# Supplementary material for: Complete Genome Sequences of Human Japanese Encephalitis Virus Genotype V Isolates in Korea Reveal Genotype-Specific Amino Acid Signatures
Source: Pathogens. 2025 Dec 12;14(12):1279. doi: 10.3390/pathogens14121279 (PMC12735970; doi:10.3390/pathogens14121279)
Supplement: Supplementary file 1 [file pathogens-14-01279-s001.zip]

Archive with 1 entries (1 files):
- pathogens-4011975-supplementary.pdf
